# Supplementary material for: Prebiotics Inulin Metabolism by Lactic Acid Bacteria From Young Rabbits
Source: Front Vet Sci. 2021 Oct 1;8:719927. doi: 10.3389/fvets.2021.719927 (PMC8517115; doi:10.3389/fvets.2021.719927)
Supplement: Supplementary file 2 [file Data_Sheet_2.XLSX]

## Sheet: Supplemenatary Table 5
Gene ID	Location	Family	Family Description	Class	Class Description	Coverage(%)	Evalue
gene0006	Scaffold1	GT4	sucrose synthase (EC 2.4.1.13); sucrose-phosphate synthase (EC 2.4.1.14); alpha-glucosyltransferase (EC 2.4.1.52); lipopolysaccharide N-acetylglucosaminyltransferase (EC 2.4.1.56); phosphatidylinositol alpha-mannosyltransferase (EC 2.4.1.57); GDP-Man: Man1GlcNAc2-PP-dolichol alpha-1,3-mannosyltransferase (EC 2.4.1.132); GDP-Man: Man3GlcNAc2-PP-dolichol/Man4GlcNAc2-PP-dolichol alpha-1,2-mannosyltr…	GT	Glycosyl Transferases	0.31	4e-30
gene0008	Scaffold1	GT4	sucrose synthase (EC 2.4.1.13); sucrose-phosphate synthase (EC 2.4.1.14); alpha-glucosyltransferase (EC 2.4.1.52); lipopolysaccharide N-acetylglucosaminyltransferase (EC 2.4.1.56); phosphatidylinositol alpha-mannosyltransferase (EC 2.4.1.57); GDP-Man: Man1GlcNAc2-PP-dolichol alpha-1,3-mannosyltransferase (EC 2.4.1.132); GDP-Man: Man3GlcNAc2-PP-dolichol/Man4GlcNAc2-PP-dolichol alpha-1,2-mannosyltr…	GT	Glycosyl Transferases	0.33	1e-26
gene0177	Scaffold1	GT41	UDP-GlcNAc: peptide beta-N-acetylglucosaminyltransferase (EC 2.4.1.255); UDP-Glc: peptide N-beta-glucosyltransferase (EC 2.4.1.-)	GT	Glycosyl Transferases	0.33	3.4e-15
gene0482	Scaffold3	GT2_Glycos_transf_2		GT		0.38	1.7e-25
gene0526	Scaffold3	GT2_Glycos_transf_2		GT		0.5	5.9e-37
gene0527	Scaffold3	GT83	undecaprenyl phosphate-alpha-L-Ara4N: 4-amino-4-deoxy-beta-L-arabinosyltransferase (EC 2.4.2.43); dodecaprenyl phosphate-beta-galacturonic acid: lipopolysaccharide core alpha-galacturonosyl transferase (EC 2.4.1.-)	GT	Glycosyl Transferases	0.31	1.3e-33
gene0745	Scaffold4	GT4	sucrose synthase (EC 2.4.1.13); sucrose-phosphate synthase (EC 2.4.1.14); alpha-glucosyltransferase (EC 2.4.1.52); lipopolysaccharide N-acetylglucosaminyltransferase (EC 2.4.1.56); phosphatidylinositol alpha-mannosyltransferase (EC 2.4.1.57); GDP-Man: Man1GlcNAc2-PP-dolichol alpha-1,3-mannosyltransferase (EC 2.4.1.132); GDP-Man: Man3GlcNAc2-PP-dolichol/Man4GlcNAc2-PP-dolichol alpha-1,2-mannosyltr…	GT	Glycosyl Transferases	0.3	6.7e-33
gene1374	Scaffold10	GT2_Glyco_tranf_2_3		GT		0.76	3.4e-14
gene1375	Scaffold10	GT4	sucrose synthase (EC 2.4.1.13); sucrose-phosphate synthase (EC 2.4.1.14); alpha-glucosyltransferase (EC 2.4.1.52); lipopolysaccharide N-acetylglucosaminyltransferase (EC 2.4.1.56); phosphatidylinositol alpha-mannosyltransferase (EC 2.4.1.57); GDP-Man: Man1GlcNAc2-PP-dolichol alpha-1,3-mannosyltransferase (EC 2.4.1.132); GDP-Man: Man3GlcNAc2-PP-dolichol/Man4GlcNAc2-PP-dolichol alpha-1,2-mannosyltr…	GT	Glycosyl Transferases	0.35	1e-18
gene1377	Scaffold10	GT4	sucrose synthase (EC 2.4.1.13); sucrose-phosphate synthase (EC 2.4.1.14); alpha-glucosyltransferase (EC 2.4.1.52); lipopolysaccharide N-acetylglucosaminyltransferase (EC 2.4.1.56); phosphatidylinositol alpha-mannosyltransferase (EC 2.4.1.57); GDP-Man: Man1GlcNAc2-PP-dolichol alpha-1,3-mannosyltransferase (EC 2.4.1.132); GDP-Man: Man3GlcNAc2-PP-dolichol/Man4GlcNAc2-PP-dolichol alpha-1,2-mannosyltr…	GT	Glycosyl Transferases	0.39	5.7e-21
gene1379	Scaffold10	GT2_Glycos_transf_2		GT		0.36	2.5e-09
gene1381	Scaffold10	GT2_Glycos_transf_2		GT		0.35	4.1e-11
gene1757	Scaffold15	GT2_Glycos_transf_2		GT		0.39	7.2e-42
gene1841	Scaffold17	GT2_Glycos_transf_2		GT		0.52	2.6e-41
gene1842	Scaffold17	GT32	alpha-1,6-mannosyltransferase (EC 2.4.1.-); alpha-1,4-N-acetylglucosaminyltransferase (EC 2.4.1.-); alpha-1,4-N-acetylgalactosaminyltransferase (EC 2.4.1.-);	GT	Glycosyl Transferases	0.31	7.2e-19
gene1846	Scaffold17	GT2_Glycos_transf_2		GT		0.42	9.4e-24
gene1852	Scaffold17	GT2_Glycos_transf_2		GT		0.33	1.5e-30
gene1853	Scaffold17	GT4	sucrose synthase (EC 2.4.1.13); sucrose-phosphate synthase (EC 2.4.1.14); alpha-glucosyltransferase (EC 2.4.1.52); lipopolysaccharide N-acetylglucosaminyltransferase (EC 2.4.1.56); phosphatidylinositol alpha-mannosyltransferase (EC 2.4.1.57); GDP-Man: Man1GlcNAc2-PP-dolichol alpha-1,3-mannosyltransferase (EC 2.4.1.132); GDP-Man: Man3GlcNAc2-PP-dolichol/Man4GlcNAc2-PP-dolichol alpha-1,2-mannosyltr…	GT	Glycosyl Transferases	0.4	3.9e-10
gene1985	Scaffold19	GT28	1,2-diacylglycerol 3-beta-galactosyltransferase (EC 2.4.1.46); 1,2-diacylglycerol 3-beta-glucosyltransferase (EC 2.4.1.157); UDP-GlcNAc: Und-PP-MurAc-pentapeptide beta-N-acetylglucosaminyltransferase (EC 2.4.1.227); digalactosyldiacylglycerol synthase (EC 2.4.1.241)	GT	Glycosyl Transferases	0.44	5.6e-48
gene2013	Scaffold19	GT41	UDP-GlcNAc: peptide beta-N-acetylglucosaminyltransferase (EC 2.4.1.255); UDP-Glc: peptide N-beta-glucosyltransferase (EC 2.4.1.-)	GT	Glycosyl Transferases	0.63	3.8e-07
gene2054	Scaffold20	GT2_Glycos_transf_2		GT		0.48	1.9e-24
gene2227	Scaffold23	GT41	UDP-GlcNAc: peptide beta-N-acetylglucosaminyltransferase (EC 2.4.1.255); UDP-Glc: peptide N-beta-glucosyltransferase (EC 2.4.1.-)	GT	Glycosyl Transferases	0.59	1.7e-06
gene2318	Scaffold25	GT2_Glycos_transf_2		GT		0.47	3.6e-29
gene2382	Scaffold27	GT4	sucrose synthase (EC 2.4.1.13); sucrose-phosphate synthase (EC 2.4.1.14); alpha-glucosyltransferase (EC 2.4.1.52); lipopolysaccharide N-acetylglucosaminyltransferase (EC 2.4.1.56); phosphatidylinositol alpha-mannosyltransferase (EC 2.4.1.57); GDP-Man: Man1GlcNAc2-PP-dolichol alpha-1,3-mannosyltransferase (EC 2.4.1.132); GDP-Man: Man3GlcNAc2-PP-dolichol/Man4GlcNAc2-PP-dolichol alpha-1,2-mannosyltr…	GT	Glycosyl Transferases	0.4	9.3e-32
gene2517	Scaffold32	GT35	glycogen or starch phosphorylase (EC 2.4.1.1).	GT	Glycosyl Transferases	0.87	3.5e-249
gene2518	Scaffold32	GT5	UDP-Glc: glycogen glucosyltransferase (EC 2.4.1.11); ADP-Glc: starch glucosyltransferase (EC 2.4.1.21); NDP-Glc: starch glucosyltransferase (EC 2.4.1.242); UDP-Glc: alpha-1,3-glucan synthase (EC 2.4.1.183) UDP-Glc: alpha-1,4-glucan synthase (EC 2.4.1.-)	GT	Glycosyl Transferases	0.98	1.2e-175
gene2586	Scaffold34	GT8	lipopolysaccharide alpha-1,3-galactosyltransferase (EC 2.4.1.44); UDP-Glc: (glucosyl)lipopolysaccharide alpha-1,2-glucosyltransferase (EC 2.4.1.-); lipopolysaccharide glucosyltransferase 1 (EC 2.4.1.58); glycogenin glucosyltransferase (EC 2.4.1.186); inositol 1-alpha-galactosyltransferase (galactinol synthase) (EC 2.4.1.123); homogalacturonan alpha-1,4-galacturonosyltransferase (EC 2.4.1.43); UDP…	GT	Glycosyl Transferases	0.77	4.8e-52
gene2587	Scaffold34	GT8	lipopolysaccharide alpha-1,3-galactosyltransferase (EC 2.4.1.44); UDP-Glc: (glucosyl)lipopolysaccharide alpha-1,2-glucosyltransferase (EC 2.4.1.-); lipopolysaccharide glucosyltransferase 1 (EC 2.4.1.58); glycogenin glucosyltransferase (EC 2.4.1.186); inositol 1-alpha-galactosyltransferase (galactinol synthase) (EC 2.4.1.123); homogalacturonan alpha-1,4-galacturonosyltransferase (EC 2.4.1.43); UDP…	GT	Glycosyl Transferases	0.88	3.4e-34
gene2632	Scaffold35	GT2_Glycos_transf_2		GT		0.64	1.8e-34
gene2898	Scaffold46	GT4	sucrose synthase (EC 2.4.1.13); sucrose-phosphate synthase (EC 2.4.1.14); alpha-glucosyltransferase (EC 2.4.1.52); lipopolysaccharide N-acetylglucosaminyltransferase (EC 2.4.1.56); phosphatidylinositol alpha-mannosyltransferase (EC 2.4.1.57); GDP-Man: Man1GlcNAc2-PP-dolichol alpha-1,3-mannosyltransferase (EC 2.4.1.132); GDP-Man: Man3GlcNAc2-PP-dolichol/Man4GlcNAc2-PP-dolichol alpha-1,2-mannosyltr…	GT	Glycosyl Transferases	0.31	1.8e-31
gene2899	Scaffold46	GT4	sucrose synthase (EC 2.4.1.13); sucrose-phosphate synthase (EC 2.4.1.14); alpha-glucosyltransferase (EC 2.4.1.52); lipopolysaccharide N-acetylglucosaminyltransferase (EC 2.4.1.56); phosphatidylinositol alpha-mannosyltransferase (EC 2.4.1.57); GDP-Man: Man1GlcNAc2-PP-dolichol alpha-1,3-mannosyltransferase (EC 2.4.1.132); GDP-Man: Man3GlcNAc2-PP-dolichol/Man4GlcNAc2-PP-dolichol alpha-1,2-mannosyltr…	GT	Glycosyl Transferases	0.44	4.3e-20
gene0167	Scaffold1	CE2	acetyl xylan esterase (EC 3.1.1.72).	CE	Carbohydrate Esterases	0.65	3.6e-09
gene0312	Scaffold2	CE1	acetyl xylan esterase (EC 3.1.1.72); cinnamoyl esterase (EC 3.1.1.-); feruloyl esterase (EC 3.1.1.73); carboxylesterase (EC 3.1.1.1); S-formylglutathione hydrolase (EC 3.1.2.12); diacylglycerol O-acyltransferase (EC 2.3.1.20); trehalose 6-O-mycolyltransferase (EC 2.3.1.122)	CE	Carbohydrate Esterases	0.8	4.6e-09
gene0508	Scaffold3	CE10	arylesterase (EC 3.1.1.-); carboxyl esterase (EC 3.1.1.3); acetylcholinesterase (EC 3.1.1.7); cholinesterase (EC 3.1.1.8); sterol esterase (EC 3.1.1.13); brefeldin A esterase (EC 3.1.1.-).	CE	Carbohydrate Esterases	0.89	2.9e-32
gene0570	Scaffold3	CE1	acetyl xylan esterase (EC 3.1.1.72); cinnamoyl esterase (EC 3.1.1.-); feruloyl esterase (EC 3.1.1.73); carboxylesterase (EC 3.1.1.1); S-formylglutathione hydrolase (EC 3.1.2.12); diacylglycerol O-acyltransferase (EC 2.3.1.20); trehalose 6-O-mycolyltransferase (EC 2.3.1.122)	CE	Carbohydrate Esterases	0.49	1.2e-06
gene0576	Scaffold3	CE7	acetyl xylan esterase (EC 3.1.1.72); cephalosporin-C deacetylase (EC 3.1.1.41).	CE	Carbohydrate Esterases	0.44	2.5e-11
gene1279	Scaffold9	CE9	N-acetylglucosamine 6-phosphate deacetylase (EC 3.5.1.25); N-acetylglucosamine 6-phosphate deacetylase (EC 3.5.1.80)	CE	Carbohydrate Esterases	0.98	4.5e-122
gene1281	Scaffold9	CE10	arylesterase (EC 3.1.1.-); carboxyl esterase (EC 3.1.1.3); acetylcholinesterase (EC 3.1.1.7); cholinesterase (EC 3.1.1.8); sterol esterase (EC 3.1.1.13); brefeldin A esterase (EC 3.1.1.-).	CE	Carbohydrate Esterases	0.36	5.7e-29
gene1610	Scaffold13	CE1	acetyl xylan esterase (EC 3.1.1.72); cinnamoyl esterase (EC 3.1.1.-); feruloyl esterase (EC 3.1.1.73); carboxylesterase (EC 3.1.1.1); S-formylglutathione hydrolase (EC 3.1.2.12); diacylglycerol O-acyltransferase (EC 2.3.1.20); trehalose 6-O-mycolyltransferase (EC 2.3.1.122)	CE	Carbohydrate Esterases	0.8	7.3e-08
gene1689	Scaffold14	CE1	acetyl xylan esterase (EC 3.1.1.72); cinnamoyl esterase (EC 3.1.1.-); feruloyl esterase (EC 3.1.1.73); carboxylesterase (EC 3.1.1.1); S-formylglutathione hydrolase (EC 3.1.2.12); diacylglycerol O-acyltransferase (EC 2.3.1.20); trehalose 6-O-mycolyltransferase (EC 2.3.1.122)	CE	Carbohydrate Esterases	0.95	5.1e-45
gene1718	Scaffold15	CE12	pectin acetylesterase (EC 3.1.1.-); rhamnogalacturonan acetylesterase (EC 3.1.1.-); acetyl xylan esterase (EC 3.1.1.72)	CE	Carbohydrate Esterases	0.49	1.3e-10
gene1859	Scaffold17	CE4	acetyl xylan esterase (EC 3.1.1.72); chitin deacetylase (EC 3.5.1.41); chitooligosaccharide deacetylase (EC 3.5.1.-); peptidoglycan GlcNAc deacetylase (EC 3.5.1.-); peptidoglycan N-acetylmuramic acid deacetylase (EC 3.5.1.-).	CE	Carbohydrate Esterases	0.43	6.2e-24
gene1869	Scaffold17	CE1	acetyl xylan esterase (EC 3.1.1.72); cinnamoyl esterase (EC 3.1.1.-); feruloyl esterase (EC 3.1.1.73); carboxylesterase (EC 3.1.1.1); S-formylglutathione hydrolase (EC 3.1.2.12); diacylglycerol O-acyltransferase (EC 2.3.1.20); trehalose 6-O-mycolyltransferase (EC 2.3.1.122)	CE	Carbohydrate Esterases	0.61	4.5e-06
gene1897	Scaffold18	CE10	arylesterase (EC 3.1.1.-); carboxyl esterase (EC 3.1.1.3); acetylcholinesterase (EC 3.1.1.7); cholinesterase (EC 3.1.1.8); sterol esterase (EC 3.1.1.13); brefeldin A esterase (EC 3.1.1.-).	CE	Carbohydrate Esterases	0.93	7.6e-27
gene2341	Scaffold26	CE10	arylesterase (EC 3.1.1.-); carboxyl esterase (EC 3.1.1.3); acetylcholinesterase (EC 3.1.1.7); cholinesterase (EC 3.1.1.8); sterol esterase (EC 3.1.1.13); brefeldin A esterase (EC 3.1.1.-).	CE	Carbohydrate Esterases	0.88	5.6e-35
gene2421	Scaffold29	CE9	N-acetylglucosamine 6-phosphate deacetylase (EC 3.5.1.25); N-acetylglucosamine 6-phosphate deacetylase (EC 3.5.1.80)	CE	Carbohydrate Esterases	0.93	2.7e-123
gene3054	Scaffold63	CE1	acetyl xylan esterase (EC 3.1.1.72); cinnamoyl esterase (EC 3.1.1.-); feruloyl esterase (EC 3.1.1.73); carboxylesterase (EC 3.1.1.1); S-formylglutathione hydrolase (EC 3.1.2.12); diacylglycerol O-acyltransferase (EC 2.3.1.20); trehalose 6-O-mycolyltransferase (EC 2.3.1.122)	CE	Carbohydrate Esterases	0.94	2.6e-49
gene0651	Scaffold4	GH65	alpha,alpha-trehalase (EC 3.2.1.28); maltose phosphorylase (EC 2.4.1.8); trehalose phosphorylase (EC 2.4.1.64); kojibiose phosphorylase (EC 2.4.1.230); trehalose-6-phosphate phosphorylase (EC 2.4.1.216); nigerose phosphorylase (EC 2.4.1.279); 3-O-alpha-glucopyranosyl-L-rhamnose phosphorylase (EC 2.4.1.282); 2-O-alpha-glucopyranosylglycerol: phosphate beta-glucosyltransferase (EC 2.4.1.-); alpha-g…	GH	Glycoside Hydrolases	0.49	8e-151
gene0652	Scaffold4	GH13_20	GH13's subfamily	GH	Glycoside Hydrolases	0.52	6.6e-127
gene0653	Scaffold4	GH13_31	GH13's subfamily	GH	Glycoside Hydrolases	0.63	3e-115
gene1062	Scaffold7	GH109	alpha-N-acetylgalactosaminidase (EC 3.2.1.49)	GH	Glycoside Hydrolases	0.31	2.1e-10
gene1220	Scaffold8	GH25	lysozyme (EC 3.2.1.17)	GH	Glycoside Hydrolases	0.48	3.4e-37
gene1251	Scaffold9	GH1	beta-glucosidase (EC 3.2.1.21); beta-galactosidase (EC 3.2.1.23); beta-mannosidase (EC 3.2.1.25); beta-glucuronidase (EC 3.2.1.31); beta-xylosidase (EC 3.2.1.37); beta-D-fucosidase (EC 3.2.1.38); phlorizin hydrolase (EC 3.2.1.62); exo-beta-1,4-glucanase (EC 3.2.1.74); 6-phospho-beta-galactosidase (EC 3.2.1.85); 6-phospho-beta-glucosidase (EC 3.2.1.86); strictosidine beta-glucosidase (EC 3.2.1.105…	GH	Glycoside Hydrolases	0.99	7.9e-149
gene1289	Scaffold9	GH29	alpha-L-fucosidase (EC 3.2.1.51); alpha-1,3/1,4-L-fucosidase (EC 3.2.1.111)	GH	Glycoside Hydrolases	0.98	4.3e-87
gene1299	Scaffold9	GH25	lysozyme (EC 3.2.1.17)	GH	Glycoside Hydrolases	0.41	6.2e-32
gene1319	Scaffold10	GH32	invertase (EC 3.2.1.26); endo-inulinase (EC 3.2.1.7); beta-2,6-fructan 6-levanbiohydrolase (EC 3.2.1.64); endo-levanase (EC 3.2.1.65); exo-inulinase (EC 3.2.1.80); fructan beta-(2,1)-fructosidase/1-exohydrolase (EC 3.2.1.153); fructan beta-(2,6)-fructosidase/6-exohydrolase (EC 3.2.1.154); sucrose:sucrose 1-fructosyltransferase (EC 2.4.1.99); fructan:fructan 1-fructosyltransferase (EC 2.4.1.100); …	GH	Glycoside Hydrolases	0.6	3.1e-73
gene1321	Scaffold10	GH13_31	GH13's subfamily	GH	Glycoside Hydrolases	0.63	1.1e-137
gene1343	Scaffold10	GH36	alpha-galactosidase (EC 3.2.1.22); alpha-N-acetylgalactosaminidase (EC 3.2.1.49); stachyose synthase (EC 2.4.1.67); raffinose synthase (EC 2.4.1.82)	GH	Glycoside Hydrolases	0.94	1e-237
gene1427	Scaffold11	GH25	lysozyme (EC 3.2.1.17)	GH	Glycoside Hydrolases	0.68	2.3e-36
gene1440	Scaffold11	GH31	alpha-glucosidase (EC 3.2.1.20); alpha-galactosidase (EC 3.2.1.22); alpha-mannosidase (EC 3.2.1.24); alpha-1,3-glucosidase (EC 3.2.1.84); sucrase-isomaltase (EC 3.2.1.48) (EC 3.2.1.10); alpha-xylosidase (EC 3.2.1.177); alpha-glucan lyase (EC 4.2.2.13); isomaltosyltransferase (EC 2.4.1.-); oligosaccharide alpha-1,4-glucosyltransferase (EC 2.4.1.161); sulfoquinovosidase (EC 3.2.1.-)	GH	Glycoside Hydrolases	0.58	1.1e-120
gene1442	Scaffold11	GH13_31	GH13's subfamily	GH	Glycoside Hydrolases	0.62	5.8e-163
gene1496	Scaffold12	GH1	beta-glucosidase (EC 3.2.1.21); beta-galactosidase (EC 3.2.1.23); beta-mannosidase (EC 3.2.1.25); beta-glucuronidase (EC 3.2.1.31); beta-xylosidase (EC 3.2.1.37); beta-D-fucosidase (EC 3.2.1.38); phlorizin hydrolase (EC 3.2.1.62); exo-beta-1,4-glucanase (EC 3.2.1.74); 6-phospho-beta-galactosidase (EC 3.2.1.85); 6-phospho-beta-glucosidase (EC 3.2.1.86); strictosidine beta-glucosidase (EC 3.2.1.105…	GH	Glycoside Hydrolases	0.99	2.5e-147
gene1528	Scaffold12	GH29	alpha-L-fucosidase (EC 3.2.1.51); alpha-1,3/1,4-L-fucosidase (EC 3.2.1.111)	GH	Glycoside Hydrolases	0.97	1.6e-81
gene1633	Scaffold14	GH1	beta-glucosidase (EC 3.2.1.21); beta-galactosidase (EC 3.2.1.23); beta-mannosidase (EC 3.2.1.25); beta-glucuronidase (EC 3.2.1.31); beta-xylosidase (EC 3.2.1.37); beta-D-fucosidase (EC 3.2.1.38); phlorizin hydrolase (EC 3.2.1.62); exo-beta-1,4-glucanase (EC 3.2.1.74); 6-phospho-beta-galactosidase (EC 3.2.1.85); 6-phospho-beta-glucosidase (EC 3.2.1.86); strictosidine beta-glucosidase (EC 3.2.1.105…	GH	Glycoside Hydrolases	0.98	5.1e-149
gene1740	Scaffold15	GH25	lysozyme (EC 3.2.1.17)	GH	Glycoside Hydrolases	0.61	1.1e-31
gene1743	Scaffold15	GH109	alpha-N-acetylgalactosaminidase (EC 3.2.1.49)	GH	Glycoside Hydrolases	0.32	3.3e-12
gene1795	Scaffold16	GH13_29	GH13's subfamily	GH	Glycoside Hydrolases	0.63	1.4e-168
gene2027	Scaffold20	GH29	alpha-L-fucosidase (EC 3.2.1.51); alpha-1,3/1,4-L-fucosidase (EC 3.2.1.111)	GH	Glycoside Hydrolases	0.73	6.3e-79
gene2033	Scaffold20	GH1	beta-glucosidase (EC 3.2.1.21); beta-galactosidase (EC 3.2.1.23); beta-mannosidase (EC 3.2.1.25); beta-glucuronidase (EC 3.2.1.31); beta-xylosidase (EC 3.2.1.37); beta-D-fucosidase (EC 3.2.1.38); phlorizin hydrolase (EC 3.2.1.62); exo-beta-1,4-glucanase (EC 3.2.1.74); 6-phospho-beta-galactosidase (EC 3.2.1.85); 6-phospho-beta-glucosidase (EC 3.2.1.86); strictosidine beta-glucosidase (EC 3.2.1.105…	GH	Glycoside Hydrolases	0.96	6.7e-133
gene2035	Scaffold20	GH125	exo-alpha-1,6-mannosidase (EC 3.2.1.-)	GH	Glycoside Hydrolases	0.91	2.9e-139
gene2048	Scaffold20	GH13_31	GH13's subfamily	GH	Glycoside Hydrolases	0.63	2.2e-163
gene2058	Scaffold20	GH4	maltose-6-phosphate glucosidase (EC 3.2.1.122); alpha-glucosidase (EC 3.2.1.20); alpha-galactosidase (EC 3.2.1.22); 6-phospho-beta-glucosidase (EC 3.2.1.86); alpha-glucuronidase (EC 3.2.1.139); alpha-galacturonase (EC 3.2.1.67); palatinase (EC 3.2.1.-)	GH	Glycoside Hydrolases	0.38	8.6e-67
gene2312	Scaffold25	GH73	lysozyme (EC 3.2.1.17); mannosyl-glycoprotein endo-beta-N-acetylglucosaminidase (EC 3.2.1.96); peptidoglycan hydrolase with endo-beta-N-acetylglucosaminidase specificity (EC 3.2.1.-)	GH	Glycoside Hydrolases	0.65	1.9e-37
gene2323	Scaffold25	GH1	beta-glucosidase (EC 3.2.1.21); beta-galactosidase (EC 3.2.1.23); beta-mannosidase (EC 3.2.1.25); beta-glucuronidase (EC 3.2.1.31); beta-xylosidase (EC 3.2.1.37); beta-D-fucosidase (EC 3.2.1.38); phlorizin hydrolase (EC 3.2.1.62); exo-beta-1,4-glucanase (EC 3.2.1.74); 6-phospho-beta-galactosidase (EC 3.2.1.85); 6-phospho-beta-glucosidase (EC 3.2.1.86); strictosidine beta-glucosidase (EC 3.2.1.105…	GH	Glycoside Hydrolases	0.99	2.7e-139
gene2326	Scaffold26	GH1	beta-glucosidase (EC 3.2.1.21); beta-galactosidase (EC 3.2.1.23); beta-mannosidase (EC 3.2.1.25); beta-glucuronidase (EC 3.2.1.31); beta-xylosidase (EC 3.2.1.37); beta-D-fucosidase (EC 3.2.1.38); phlorizin hydrolase (EC 3.2.1.62); exo-beta-1,4-glucanase (EC 3.2.1.74); 6-phospho-beta-galactosidase (EC 3.2.1.85); 6-phospho-beta-glucosidase (EC 3.2.1.86); strictosidine beta-glucosidase (EC 3.2.1.105…	GH	Glycoside Hydrolases	0.99	1.8e-145
gene2420	Scaffold29	GH35	beta-galactosidase (EC 3.2.1.23); exo-beta-glucosaminidase (EC 3.2.1.165); exo-beta-1,4-galactanase (EC 3.2.1.-); beta-1,3-galactosidase (EC 3.2.1.-)	GH	Glycoside Hydrolases	0.54	1.1e-126
gene2425	Scaffold29	GH20	beta-hexosaminidase (EC 3.2.1.52); lacto-N-biosidase (EC 3.2.1.140); beta-1,6-N-acetylglucosaminidase) (EC 3.2.1.-); beta-6-SO3-N-acetylglucosaminidase (EC 3.2.1.-)	GH	Glycoside Hydrolases	0.56	1.8e-42
gene2516	Scaffold32	GH13_39	GH13's subfamily	GH	Glycoside Hydrolases	0.52	5.3e-120
gene2521	Scaffold32	GH13_9	GH13's subfamily	GH	Glycoside Hydrolases	0.43	2e-141
gene2584	Scaffold34	GH36	alpha-galactosidase (EC 3.2.1.22); alpha-N-acetylgalactosaminidase (EC 3.2.1.49); stachyose synthase (EC 2.4.1.67); raffinose synthase (EC 2.4.1.82)	GH	Glycoside Hydrolases	0.92	1e-238
gene2612	Scaffold35	GH109	alpha-N-acetylgalactosaminidase (EC 3.2.1.49)	GH	Glycoside Hydrolases	0.33	1e-15
gene2865	Scaffold45	GH13_31	GH13's subfamily	GH	Glycoside Hydrolases	0.63	5.7e-152
gene2868	Scaffold45	GH65	alpha,alpha-trehalase (EC 3.2.1.28); maltose phosphorylase (EC 2.4.1.8); trehalose phosphorylase (EC 2.4.1.64); kojibiose phosphorylase (EC 2.4.1.230); trehalose-6-phosphate phosphorylase (EC 2.4.1.216); nigerose phosphorylase (EC 2.4.1.279); 3-O-alpha-glucopyranosyl-L-rhamnose phosphorylase (EC 2.4.1.282); 2-O-alpha-glucopyranosylglycerol: phosphate beta-glucosyltransferase (EC 2.4.1.-); alpha-g…	GH	Glycoside Hydrolases	0.6	6.4e-149
gene2870	Scaffold45	GH13_20	GH13's subfamily	GH	Glycoside Hydrolases	0.59	2.5e-126
gene2872	Scaffold45	GH13_31	GH13's subfamily	GH	Glycoside Hydrolases	0.36	7.8e-18
gene3025	Scaffold59	GH3	beta-glucosidase (EC 3.2.1.21); xylan 1,4-beta-xylosidase (EC 3.2.1.37); beta-glucosylceramidase (EC 3.2.1.45); beta-N-acetylhexosaminidase (EC 3.2.1.52); alpha-L-arabinofuranosidase (EC 3.2.1.55); glucan 1,3-beta-glucosidase (EC 3.2.1.58); glucan 1,4-beta-glucosidase (EC 3.2.1.74); isoprimeverose-producing oligoxyloglucan hydrolase (EC 3.2.1.120); coniferin beta-glucosidase (EC 3.2.1.126); exo-1…	GH	Glycoside Hydrolases	0.34	1.5e-53
gene0887	Scaffold6	AA1	Laccase / p-diphenol:oxygen oxidoreductase / ferroxidase (EC 1.10.3.2); ; ferroxidase (EC 1.10.3.-); Laccase-like multicopper oxidase (EC 1.10.3.-)	AA	Auxiliary Activities	0.51	6.7e-39
gene1065	Scaffold7	AA4	vanillyl-alcohol oxidase (EC 1.1.3.38)	AA	Auxiliary Activities	0.59	1.4e-23
gene1192	Scaffold8	AA6	1,4-benzoquinone reductase (EC. 1.6.5.6)	AA	Auxiliary Activities	0.31	8.1e-09
gene1429	Scaffold11	AA6	1,4-benzoquinone reductase (EC. 1.6.5.6)	AA	Auxiliary Activities	0.4	9.4e-11
gene2223	Scaffold23	AA3	cellobiose dehydrogenase (EC 1.1.99.18); glucose 1-oxidase (EC 1.1.3.4); aryl alcohol oxidase (EC 1.1.3.7); alcohol oxidase (EC 1.1.3.13); pyranose oxidase (EC 1.1.3.10)	AA	Auxiliary Activities	0.42	2e-08
gene2538	Scaffold33	AA7	glucooligosaccharide oxidase (EC 1.1.3.-); chitooligosaccharide oxidase (EC 1.1.3.-)	AA	Auxiliary Activities	0.89	3.5e-45
gene2659	Scaffold36	AA3	cellobiose dehydrogenase (EC 1.1.99.18); glucose 1-oxidase (EC 1.1.3.4); aryl alcohol oxidase (EC 1.1.3.7); alcohol oxidase (EC 1.1.3.13); pyranose oxidase (EC 1.1.3.10)	AA	Auxiliary Activities	0.37	3.2e-06
gene2683	Scaffold37	AA7	glucooligosaccharide oxidase (EC 1.1.3.-); chitooligosaccharide oxidase (EC 1.1.3.-)	AA	Auxiliary Activities	0.31	1e-09

## Sheet: Supplemenatary Table 4
Strain	pH			OD600 nm
	1%glucose	1%FOS	1%long-chain inulin	1%glucose	1%FOS	1%long-chain inulin
L. brevis YT108	5.74	6.63		0.823	0.515
L. curvatus YT122	4.38	5.22		1.806	1.154
L. brevis YT134	4.88	6.36		1.729	0.573
L. brevis YT135	5.05	6.33		1.297	0.496
L. plantarum YT139	4.33	5.41		1.977	1.087
L. plantarum YT140	4.5	5.61		1.896	1.121
L. plantarum YT141	4.24	5.65		2.063	0.86
L. plantarum YT142	4.58	4.86		1.915	1.586
L. plantarum YT143	4.38	5.62		1.943	0.954
L. plantarum YT144	4.45	5.67		1.966	0.979
L. plantarum YT145	4.44	4.8		2.037	1.631
L. plantarum YT146	4.35	5.05		1.999	1.612
L. plantarum YT148	4.43	4.81		1.979	1.59
L. plantarum YT149	4.36	4.88		2.077	1.559
L. plantarum YT150	4.36	4.78		1.998	1.596
L. plantarum YT158	4.36	4.88		1.999	1.501
L. plantarum YT159	4.52	4.99		1.958	1.618
L. plantarum YT160	4.39	4.88		2.055	1.544
L. paracasei YT167	4.35	5.31	4.32	2.04	1.32	1.95
L. paracasei YT168	4.28	5.37	4.21	1.888	1.202	1.929
L. paracasei YT169	4.3	4.99	4.27	1.857	1.358	1.912
L. paracasei YT170	4.23	5.27	4.23	1.915	1.263	1.94
L. paracasei YT171	4.31	5.26	4.26	1.857	1.266	1.923
L. paracasei YT172	4.32	5.09	4.26	1.84	1.28	1.919
L. paracasei YT173	4.33	5.09	4.23	1.838	1.29	1.89
W. paramesenteroides YT174	4.83	6.05		1.588	0.488
W. paramesenteroides YT175	5.01	6.02		1.487	0.527
W. paramesenteroides YT176	4.8	5.78		1.624	0.582

## Sheet: Supplemenatary Table 3
Strain number	Inulin containing scFOS	Inulin without scFOS
Levilactobacillus brevis YT108	➕➕➕	➖
Latilactobacillus curvatus YT122	➕➕	➖
Levilactobacillus brevis YT134	➕➕➕➕	➖
Levilactobacillus brevis YT135	➕➕➕	➖
Lactiplantibacillus plantarum YT139	➕➕	➖
Lactiplantibacillus plantarum YT140	➕➕	➖
Lactiplantibacillus plantarum YT141	➕➕	➖
Lactiplantibacillus plantarum YT142	➕➕➕➕	➖
Lactiplantibacillus plantarum YT143	➕➕➕	➖
Lactiplantibacillus plantarum YT144	➕➕➕	➖
Lactiplantibacillus plantarum YT145	➕➕➕➕	➖
Lactiplantibacillus plantarum YT146	➕➕➕➕	➖
Lactiplantibacillus plantarum YT148	➕➕➕➕	➖
Lactiplantibacillus plantarum YT149	➕➕➕➕	➖
Lactiplantibacillus plantarum YT150	➕➕➕➕	➖
Lactiplantibacillus plantarum YT158	➕➕➕➕	➖
Lactiplantibacillus plantarum YT159	➕➕➕➕	➖
Lactiplantibacillus plantarum YT160	➕➕➕➕	➖
Lacticaseibacillus paracasei YT167	➕➕➕➕	➕➕➕➕
Lacticaseibacillus paracasei YT168	➕➕➕➕	➕➕➕➕
Lacticaseibacillus paracasei YT169	➕➕➕➕	➕➕➕➕
Lacticaseibacillus paracasei YT170	➕➕➕➕	➕➕➕➕
Lacticaseibacillus paracasei YT171	➕➕➕➕	➕➕➕➕
Lacticaseibacillus paracasei YT172	➕➕➕➕	➕➕➕➕
Lacticaseibacillus paracasei YT173	➕➕➕➕	➕➕➕➕
Weissella paramesenteroides YT174	➕➕➕	➖
Weissella paramesenteroides YT175	➕➕➕➕	➖
Weissella paramesenteroides YT176	➕➕➕	➖

## Sheet: Supplementary Table 1 
Sample ID	Age (d)	Weaning
TF01	24	No
TF02	25	No
TF03	33	No
TF04	38	No
TF05	61	Yes
TF06	30	No
TF07	35	No
TF08	47	Yes
TF09	53	Yes
TF10	64	Yes
TF11	84	Yes
TF12	36	No
TF13	40	Yes
TF14	55	Yes
TF15	38	No
TF16	51	Yes
TF17	61	Yes
TF18	40	No
TF19	51	Yes
TF20	61	Yes
TF21	36	No
TF22	47	Yes
TF23	61	Yes
TF24	36	No
TF25	36	No
TF26	48	No
TF27	93	Yes

## Sheet: Supplementary Table 2
Strain number	Sample ID	Species	Inulin fermentation phenotype
YT80	TF01	Lactiplantibacillus plantarum	➖
YT81		Lactiplantibacillus plantarum	➖
YT82		Lactiplantibacillus plantarum	➖
YT83		Lactiplantibacillus plantarum	➖
YT84	TF03	Lactiplantibacillus plantarum	➖
YT85		Lactiplantibacillus plantarum	➖
YT86		Lactiplantibacillus plantarum	➖
YT87		Lactiplantibacillus plantarum	➖
YT88	TF05	Pediococcus acidilactici	➖
YT89		Pediococcus acidilactici	➖
YT90		Pediococcus acidilactici	➖
YT91		Pediococcus acidilactici	➖
YT92		Pediococcus acidilactici	➖
YT93		Pediococcus acidilactici	➖
YT94		Pediococcus acidilactici	➖
YT95	TF09	Lactiplantibacillus plantarum	➖
YT96		Lactiplantibacillus plantarum	➖
YT97		Lactiplantibacillus plantarum	➖
YT98		Lactiplantibacillus plantarum	➖
YT100	TF11	Weissella kandleri	➖
YT101		Weissella kandleri	➖
YT102		Weissella kandleri	➖
YT103		Weissella kandleri	➖
YT104		Weissella kandleri	➖
YT105		Weissella kandleri	➖
YT106		Weissella kandleri	➖
YT107		Weissella kandleri	➖
YT108	TF12	Levilactobacillus brevis	➕➕➕
YT109		Levilactobacillus brevis	➖
YT110		Lactiplantibacillus plantarum	➖
YT111		Lactiplantibacillus plantarum	➖
YT112		Lactiplantibacillus plantarum	➖
YT113	TF13	Latilactobacillus curvatus	➖
YT114		Latilactobacillus curvatus	➖
YT115		Lactobaillus ginsenosidimutans	➖
YT116		Lactobaillus ginsenosidimutans	➖
YT117	TF14	Pediococcus acidilactici	➖
YT118		Pediococcus acidilactici	➖
YT119		Latilactobacillus curvatus	➖
YT120		Latilactobacillus curvatus	➖
YT121		Latilactobacillus curvatus	➖
YT122		Latilactobacillus curvatus	➕➕
YT123	TF15	Pediococcus acidilactici	➖
YT124		Pediococcus acidilactici	➖
YT125		Pediococcus acidilactici	➖
YT126		Pediococcus acidilactici	➖
YT127		Pediococcus acidilactici	➖
YT128		Lactiplantibacillus plantarum	➖
YT132	TF16	Weissella cibaria	➖
YT133		Weissella cibaria	➖
YT134	TF17	Levilactobacillus brevis	➕➕➕➕
YT135		Levilactobacillus brevis	➕➕➕
YT136		Levilactobacillus brevis	➖
YT137	TF18	Levilactobacillus brevis	➖
YT138		Levilactobacillus brevis	➖
YT139		Lactiplantibacillus plantarum	➕➕
YT140		Lactiplantibacillus plantarum	➕➕
YT141		Lactiplantibacillus plantarum	➕➕
YT142		Lactiplantibacillus plantarum	➕➕➕➕
YT143		Lactiplantibacillus plantarum	➕➕➕
YT144		Lactiplantibacillus plantarum	➕➕➕
YT145	TF19	Lactiplantibacillus plantarum	➕➕➕➕
YT146		Lactiplantibacillus plantarum	➕➕➕➕
YT147		Lactiplantibacillus plantarum	➖
YT148		Lactiplantibacillus plantarum	➕➕➕➕
YT149		Lactiplantibacillus plantarum	➕➕➕➕
YT150		Lactiplantibacillus plantarum	➕➕➕➕
YT151	TF20	Lactobaillus ginsenosidimutans	➖
YT152		Lactobaillus ginsenosidimutans	➖
YT153		Lactobaillus ginsenosidimutans	➖
YT154		Lactobaillus ginsenosidimutans	➖
YT155		Lactobaillus ginsenosidimutans	➖
YT156	TF21	Weissella paramesenteroides	➖
YT157		Weissella paramesenteroides	➖
YT158		Lactiplantibacillus plantarum	➕➕➕➕
YT159		Lactiplantibacillus plantarum	➕➕➕➕
YT160		Lactiplantibacillus plantarum	➕➕➕➕
YT161	TF22	Weissella kandleri	➖
YT162		Weissella kandleri	➖
YT163		Weissella kandleri	➖
YT164		Weissella kandleri	➖
YT167	TF23	Lacticaseibacillus paracasei	➕➕➕➕
YT168		Lacticaseibacillus paracasei	➕➕➕➕
YT169		Lacticaseibacillus paracasei	➕➕➕➕
YT170		Lacticaseibacillus paracasei	➕➕➕➕
YT171		Lacticaseibacillus paracasei	➕➕➕➕
YT172		Lacticaseibacillus paracasei	➕➕➕➕
YT173		Lacticaseibacillus paracasei	➕➕➕➕
YT174	TF24	Weissella paramesenteroides	➕➕➕
YT175		Weissella paramesenteroides	➕➕➕➕
YT176		Weissella paramesenteroides	➕➕➕
YT177	TF25	Lactiplantibacillus plantarum	➖
YT178		Weissella kandleri	➖
YT179		Weissella kandleri	➖
